# Supplementary material for: Mesodermal ALK5 controls lung myofibroblast versus lipofibroblast cell fate
Source: BMC Biol. 2016 Mar 16;14:19. doi: 10.1186/s12915-016-0242-9 (PMC4793501; doi:10.1186/s12915-016-0242-9)
Supplement: Additional file 9: — Raw data. (XLSX 247 kb) [file 12915_2016_242_MOESM9_ESM.xlsx]

## Sheet: Sheet1
Figure 1 G			E13.5 LUNG
	Fgf7							Fgf9								Fgf10
	Pair1	Pair2	Pair3					Pair1	Pair2	Pair3						Pair1	Pair2	Pair3
WT	1	1	1					1	1	1						1	1	1
KO	0.63	0.56	0.54					0.81	0.89	0.83						0.61	0.65	0.62
mean			0.576667							0.843333								0.626667
sd			0.0472582							0.0416333								0.0208167
						Fgf7								Fgf9								Fgf10
Fgf 7	Target Calibrator	5	f71	28.52	0.000734	1		Fgf9	Target Calibrator	9	f91	25.73	0.00506	1		Fgf10	Target Calibrator	13	f101	24.12	0.02	1
Reference Calibrator	1	b1	18.11					Reference Calibrator	1	b1	18.11					Reference Calibrator	1	b1	18.11
Result Set 1	Target Unknown	7	f73	28.23	0.000466	0.63		Result Set 4	Target Unknown	11	f93	25.09	0.0041	0.81		Result Set 7	Target Unknown	15	f103	23.87	0.00953	0.61
Reference Unknown	3	b3	17.16					Reference Unknown	3	b3	17.16					Reference Unknown	3	b3	17.16
	Target Calibrator	6	f72	28.32	0.000865	1			Target Calibrator	10	f92	25.81	0.00493	1			Target Calibrator	14	f102	24.16	0.02	1
Reference Calibrator	2	b2	18.14					Reference Calibrator	2	b2	18.14					Reference Calibrator	2	b2	18.14
Result Set 2	Target Unknown	8	f74	28.21	0.000489	0.56		Result Set 5	Target Unknown	12	f94	25.05	0.00437	0.89		Result Set 8	Target Unknown	16	f104	23.86	0.01	0.65
Reference Unknown	4	b4	17.21					Reference Unknown	4	b4	17.21					Reference Unknown	4	b4	17.21
Result Set 3	Target Unknown	7	f73	28.23	0.000466	0.54		Result Set 6	Target Unknown	11	f93	25.09	0.0041	0.83		Result Set 9	Target Unknown	15	f103	23.87	0.00953	0.62
Reference Unknown	3	b3	17.16					Reference Unknown	3	b3	17.16					Reference Unknown	3	b3	17.16
The studies above were repeated at a leter time with entirely independent samples. Very similar results were observed. These are just as supporting data and not plotted					later time with independent samples. Nearly identicial results were observed. These are shown as supportive data below
		E13.5 LUNG		n=4 pairs of separate lungs
	Pair1	Pair2	Pair3	pair4				Pair1	Pair2	Pair3	pair4	Pair1				Pair1	Pair2	Pair3	pair4
WT	1	1	1	1				1	1	1	1					1	1	1	1
KO	0.87	0.38	0.51	0.61				0.83	0.27	0.9	0.86					0.56	0.27	0.76	0.75
mean				0.5925							0.715								0.585
sd				0.207585							0.298049								0.229274
p				0.00774745							0.104355								0.0110956
						Fgf7								Fgf9								Fgf10
Target Calibrator		21	wt17-fgf7	22.7	0.02	1		Target Calibrator		13	f91	25.82	0.00999	1		Target Calibrator		19	f101	24.12	0.03	1
Reference Calibrator	1	wt17-bactin1	17.08					Reference Calibrator	1	ba1	19.17					Reference Calibrator	1	ba1	19.17
Result Set 13	Target Unknown	23	ko1-fgf7	22.76	0.02	0.87		Result Set 5	Target Unknown	14	f92	24.93	0.00832	0.83		Result Set 8	Target Unknown	20	f102	23.8	0.02	0.56
Reference Unknown	3	ko1-bactin1	16.94					Reference Unknown	2	ba2	18.02					Reference Unknown	2	ba2	18.02
Target Calibrator		9	f73	29.23	0.000464	1		Target Calibrator		15	f93	25.2	0.00758	1		Target Calibrator		21	f103	23.73	0.02	1
Reference Calibrator	3	ba3	18.16					Reference Calibrator	3	ba3	18.16					Reference Calibrator	3	ba3	18.16
Result Set 2	Target Unknown	10	f74	28.53	0.000178	0.38		Result Set 6	Target Unknown	16	f94	25	0.00206	0.27		Result Set 9	Target Unknown	22	f104	23.53	0.00568	0.27
Reference Unknown	4	ba4	16.07					Reference Unknown	4	ba4	16.07					Reference Unknown	4	ba4	16.07
Target Calibrator		10	wt20-fgf7	29.06	0.000438	1		Target Calibrator		14	wt20-fgf9	24.03	0.00753	1		Target Calibrator		5	f101	24.13	0.01	1
Reference Calibrator	2	wt20-bactin1	17.08					Reference Calibrator	2	wt20-bactin1	16.98					Reference Calibrator	1	b1	17.76
Result Set 2	Target Unknown	12	ko2-fgf7	29.92	0.000481	0.51		Result Set 6	Target Unknown	16	ko2-fgf9	24.14	0.00681	0.9		Result Set 1	Target Unknown	7	f103	23.99	0.00916	0.76
Reference Unknown	4	ko2-bactin1	16.94					Reference Unknown	4	ko2-bactin1	16.94
																Target Calibrator		5	f101	24.13	0.01	1
Target Calibrator		10	wt20-fgf7	29.06	0.000463	1		Target Calibrator		14	wt20-fgf9	24.03	0.00797	1		Reference Calibrator	1	b1	17.76
Reference Calibrator	6	wt20-bactin2	17.08					Reference Calibrator	6	wt20-bactin2	17.06					Result Set 3	Target Unknown	8	f104	24	0.00911	0.75
Result Set 4	Target Unknown	12	ko2-fgf7	29.48	0.000484	0.68		Result Set 8	Target Unknown	16	ko2-fgf9	24.14	0.00684	0.86		Reference Unknown	3	b3	17.22
Reference Unknown	8	ko2-bactin2	16.94					Reference Unknown	8	ko2-bactin2	16.95

## Sheet: Sheet2
Figure 2I		E13.5 LUNG
	Pdgfra							Pdgfrb							a-sma							calponin							sm-mhc							Sm22a
	1ST	1ST		2ND	2ND	2ND		1ST	1ST	1ST	2ND	2ND	2ND		1ST	1ST	1ST	2ND	2ND	2ND		1ST	1ST	1ST	2ND	2ND	2ND		1ST	1ST	1ST	2ND	2ND	2ND		1ST	1ST	1ST	2ND	2ND	2ND
WT	1	1		1	1	1		1	1	1	1	1	1		1	1	1	1	1	1		1	1	1	1	1	1		1	1	1	1	1	1		1	1	1	1	1	1
KO	0.42	0.46		0.41	0.56	0.44		0.72	0.51	0.49	0.48	0.68	0.87		0.6	0.71	0.56	0.31	0.44	0.76		0.7	0.75	0.61	0.7	0.69	0.6		0.67	0.7	0.57	0.67	0.65	0.55		0.89	0.74	0.88	0.53	0.64	0.58
mean			0.44			0.47				0.573333			0.676667				0.623333			0.503333				0.686667			0.663333				0.646667			0.623333				0.836667			0.583333
MEAN						0.455							0.625							0.563333							0.675							0.635							0.71
sd						0.0212132							0.0730677							0.0848528							0.0164992							0.0164992							0.179134
1ST						Pdgfra		1ST						Pdgfrb	1ST						a-sma	1ST						Calponin	1ST						Sm-mhc	1ST						Sm22a
Target Calibrator		6	pa2	23.58	0.03	1		Target Calibrator		9	pb1	23.65	0.02	1	Target Calibrator		9	a1	20.55	0.14	1	Target Calibrator		13	c1	25.04	0.00645	1	Target Calibrator		17	s1	22.53	0.04	1	Target Calibrator		13	sm221	23.87	0.66	1
Reference Calibrator	1	ba1	18.31					Reference Calibrator	1	ba1	18.31				Reference Calibrator	1	b1	17.76				Reference Calibrator	1	b1	17.76				Reference Calibrator	1	b1	17.76				Reference Calibrator	5	ba21	23.26
Result Set 1	Target Unknown	5	pa1		0	0		Result Set 4	Target Unknown	11	pb3	23.45	0.02	0.72	Result Set 4	Target Unknown	11	a3	20.76	0.09	0.6	Result Set 7	Target Unknown	15	c3	25.01	0.00454	0.7	Result Set 10	Target Unknown	19	s3	22.58	0.02	0.67	Result Set 11	Target Unknown	15	sm223	20.05	0.57	0.89
Reference Unknown	3	ba3	17.64					Reference Unknown	3	ba3	17.64				Reference Unknown	3	b3	17.22				Reference Unknown	3	b3	17.22				Reference Unknown	3	b3	17.22				Reference Unknown	7	ba23	19.27
																																				Result Set 12	Target Unknown	16	sm224	19.05	0.5	0.74
Target Calibrator		6	pa2	23.58	0.04	1		Target Calibrator		10	pb2	23.72	0.04	1	Target Calibrator		10	a2	20.64	0.15	1	Target Calibrator		14	c2	25	0.00746	1	Target Calibrator	18	s2	22.48	0.04	1		Reference Unknown	8	ba24	18.01
Reference Calibrator	2	ba2	18.95					Reference Calibrator	2	ba2	18.95				Reference Calibrator	2	b2	17.93				Reference Calibrator	2	b2	17.93				Reference Calibrator	2	b2	17.93
Result Set 2	Target Unknown	7	pa3	23.51	0.02	0.42		Result Set 5	Target Unknown	12	pb4	23.49	0.02	0.51	Result Set 5	Target Unknown	12	a4	20.75	0.11	0.71	Result Set 8	Target Unknown	16	c4	25.03	0.0056	0.75	Result Set 11	Target Unknown	20	s4	22.62	0.03	0.7	Target Calibrator		15	sm223	20.08	0.57	1
Reference Unknown	3	ba3	17.64					Reference Unknown	4	ba4	17.75				Reference Unknown	4	b4	17.55				Reference Unknown	4	b4	17.55				Reference Unknown	4	b4	17.55				Reference Calibrator	7	ba23	19.27
Result Set 3	Target Unknown	8	pa4	23.51	0.02	0.46		Result Set 6	Target Unknown	11	pb3	23.45	0.02	0.49	Result Set 6	Target Unknown	11	a3	20.76	0.09	0.56	Result Set 9	Target Unknown	15	c3	25.01	0.00454	0.61	Result Set 12	Target Unknown	19	s3	22.58	0.02	0.57	Result Set 8	Target Unknown	16	sm224	19.01	0.5	0.88
Reference Unknown	4	ba4	17.75					Reference Unknown	3	ba3	17.64				Reference Unknown	3	b3	17.22				Reference Unknown	3	b3	17.22				Reference Unknown	3	b3	17.22				Reference Unknown	8	ba24	18.01
2ND								2ND							2ND						a-sma	2ND						Calponin	2ND						Sm-mhc	2ND
Target Calibrator		21	pra1	28.66	0.03	1		Target Calibrator		25	prb1	28.23	0.04	1	Target Calibrator	9	sma1		23.75	0.96	1	Target Calibrator		13	c1	25.04	0.00645	1	Target Calibrator		17	s1	22.53	0.04	1	Target Calibrator		13	sm221	23.87	0.89	1
Reference Calibrator	1	ba11	23.69					Reference Calibrator	1	ba11	23.69				Reference Calibrator	1	ba11	23.69				Reference Calibrator	1	b1	17.76				Reference Calibrator	1	b1	17.76				Reference Calibrator	1	ba11	23.69
Result Set 13	Target Unknown	22	pra2	22.83	0.01	0.41		Result Set 17	Target Unknown	26	prb2	22.18	0.02	0.48	Result Set 1	Target Unknown	10	sma2	18.33	0.3	0.31	Result Set 7	Target Unknown	15	c3	25.01	0.00454	0.7	Result Set 10	Target Unknown	19	s3	22.58	0.02	0.67	Result Set 8	Target Unknown	15	sm223	20.08	0.47	0.53
Reference Unknown	2	ba12	16.59					Reference Unknown	2	ba12	16.59				Reference Unknown	2	ba12	16.59				Reference Unknown	3	b3	17.22				Reference Unknown	3	b3	17.22				Reference Unknown	3	ba13	18.99
Target Calibrator		21	pra1	28.66	0.02	1		Target Calibrator		25	prb1	28.23	0.03	1	Target Calibrator	9	sma1		23.75	0.71	1	Result Set 9	Target Unknown	16	c4	25.03	0.00446	0.69	Result Set 12	Target Unknown	20	s4	22.62	0.02	0.65	Target Calibrator		31	sm223	22.16	0.21	1
Reference Calibrator	5	ba21	23.26					Reference Calibrator	5	ba21	23.26				Reference Calibrator	5	ba21	23.26				Reference Unknown	3	b3	17.22				Reference Unknown	3	b3	17.22				Reference Calibrator	3	ba13	19.93
Result Set 19	Target Unknown	22	pra2	22.83	0.01	0.56		Result Set 19	Target Unknown	26	prb2	22.18	0.02	0.68	Result Set 3	Target Unknown	10	sma2	18.33	0.32	0.44															Result Set 22	Target Unknown	32	sm224	23	0.14	0.64
Reference Unknown	6	ba22	16.67					Reference Unknown	6	ba22	16.67				Reference Unknown	6	ba22	16.67				Target Calibrator		14	c2	25	0.00746	1	Target Calibrator		18	s2	22.48	0.04	1	Reference Unknown	4	ba14	20.12
Target Calibrator		21	pra1	28.66	0.03	1		Result Set 26	Target Unknown	27	prb3	23.74	0.04	0.87	Target Calibrator	11	sma3		19.75	0.72	1	Reference Calibrator	2	b2	17.93				Reference Calibrator	2	b2	17.93				Target Calibrator		31	sm223	22.16	0.23	1
Reference Calibrator	1	ba11	23.69					Reference Unknown	3	ba13	18.99				Reference Calibrator	7	ba23	19.27				Result Set 8	Target Unknown	16	c4	25.03	0.00446	0.6	Result Set 11	Target Unknown	20	s4	22.62	0.02	0.55	Reference Calibrator	7	ba23	20.03
Result Set 22	Target Unknown	22	pra2	22.83	0.01	0.44									Result Set 4	Target Unknown	12	sma4	18.89	0.54	0.76	Reference Unknown	3	b3	17.22				Reference Unknown	3	b3	17.22				Result Set 24	Target Unknown	32	sm224	23	0.13	0.58
Reference Unknown	6	ba22	16.67												Reference Unknown	8	ba24	18.01																		Reference Unknown	8	ba24	20.07
Figure 2J		E13.5 LUNG												Figure 2K		E13.5 LUNG
	Noggin						Heyl							Tnc							Prrx1
	pair1	pair2	pair3				pair1	pair2	pair3					pair1	pair2	pair3					pair1	pair2	pair3
WT	1	1	1				1	1	1					1	1	1					1	1	1
KO	0.43	0.27	0.47				0.66	0.67	0.8					0.57	0.55	0.48					0.76	0.65	0.69
mean			0.39						0.71							0.533333							0.7
sd			0.10583						0.0781025							0.0472582							0.0556776
p value			0.000565615						0.00300627							6.85418e-05							0.000733863
						Noggin							Heyl							Tnc							Prrx1
Target Calibrator		9	no1	30.19	0.000404	1	Target Calibrator		13	hl1	26.17	0.00655	1	Target Calibrator		21	t1	25.83	0.00726	1	Target Calibrator		9	mpx1	28.43	0.00433	1
Reference Calibrator	1	ba1	18.92				Reference Calibrator	1	ba1	18.92				Reference Calibrator	1	b1	17.86				Reference Calibrator	1	mba11	20.97
Result Set 5	Target Unknown	11	no3	31.43	0.000174	0.43	Result Set 9	Target Unknown	15	hl3	26.13	0.00687	0.66	Result Set 13	Target Unknown	23	t3	26.19	0.00387	0.54	Result Set 3	Target Unknown	11	mpx3	28.03	0.00433	0.76
Reference Unknown	3	ba3	18.94				Reference Unknown	3	ba3	18.94				Reference Unknown	3	b3	17.32				Reference Unknown	3	mba3	20.17
Result Set 8	Target Unknown	12	no4	31.93	0.000108	0.27	Result Set 12	Target Unknown	16	hl4	26.02	0.00654	0.67	Result Set 15	Target Unknown	24	t4	26.19	0.004	0.4
Reference Unknown	4	ba4	18.76				Reference Unknown	4	ba4	18.76				Reference Unknown	3	b3	16.87				Target Calibrator		10	mpx2	28.01	0.00294	1
							Target Calibrator		14	hl2	26.03	0.00635	1								Reference Calibrator	2	mba2	20.69
Target Calibrator		10	no2	30.83	0.000229	1	Reference Calibrator	2	ba2	18.73				Target Calibrator		22	t2	24.87	0.00825	1	Result Set 4	Target Unknown	12	mpx4	28.01	0.00294	0.65
Reference Calibrator	2	ba2	18.73				Result Set 10	Target Unknown	16	hl4	26.02	0.00654	0.8	Reference Calibrator	2	b2	17.63				Reference Unknown	4	mba4	20.07
Result Set 6	Target Unknown	12	no4	31.93	0.000108	0.47	Reference Unknown	4	ba4	18.76				Result Set 14	Target Unknown	24	t4	25.23	0.004	0.5	Result Set 1	Target Unknown	14	mpx6	27.63	0.000466	0.69
Reference Unknown	4	ba4	18.76											Reference Unknown	3	b3	16.99				Reference Unknown	6	mba6	19.16
	The studies above were repeated at a leter time with entirely independent samples. Very similar results were observed. These are just as supporting data and not plotted					later time with independent samples. Nearly identicial results were observed. These are shown as supportive data below
	E13.5 LUNG		n=3pairs of lung tissues (WT=3; KO=3)
	Noggin						Heyl							Tnc							Prrx1
	pair1	pair2	pair3				pair1	pair2	pair3					pair1	pair2	pair3					pair1	pair2	pair3
WT	1	1	1				1	1	1					1	1	1					1	1	1
KO	0.41	0.47	0.66				0.57	0.58	0.87					0.53	0.61	0.47					0.61	0.59	0.75
mean			0.513333						0.673333							0.536667							0.65
sd			0.130512						0.170392							0.0702377							0.087178
p value			0.00295921						0.029362							0.000334778							0.00224719
						Noggin							Heyl							Tnc							Prrx1
Target Calibrator		9	no1	25.67	0.04	1	Target Calibrator		6	hl2	26.84	0.02	1	Target Calibrator		21	t1	24.87	0.00726	1	Target Calibrator		5	px1	28.52	0.000734	1
Reference Calibrator	1	ba1	20.95				Reference Calibrator	2	ba2	20.8				Reference Calibrator	1	b1	17.76				Reference Calibrator	1	b1	18.11
Result Set 5	Target Unknown	11	no3	26.81	0.04	0.41	Result Set 2	Target Unknown	8	hl4	27.24	0.01	0.57	Result Set 13	Target Unknown	23	t3	25.24	0.00387	0.53	Result Set 1	Target Unknown	7	px3	28.29	0.000466	0.61
Reference Unknown	3	ba3	20.82				Reference Unknown	4	ba4	20.88				Reference Unknown	3	b3	17.22				Reference Unknown	3	b3	17.16
Target Calibrator		10	no2	30.83	0.000229	1	Result Set 3	Target Unknown	7	hl3	27.2	0.01	0.58
Reference Calibrator	2	ba2	18.73				Reference Unknown	3	ba3	20.82				Target Calibrator		22	t2	24.85	0.00825	1	Target Calibrator		6	px2	28.32	0.000865	1
Result Set 6	Target Unknown	12	no4	31.93	0.000108	0.47								Reference Calibrator	2	b2	17.93				Reference Calibrator	2	b2	18.14
Reference Unknown	4	ba4	18.76				Target Calibrator		13	hl1	26.17	0.00655	1	Result Set 14	Target Unknown	24	t4	25.19	0.00502	0.61	Result Set 2	Target Unknown	8	px4	28.16	0.000489	0.59
Result Set 7	Target Unknown	11	no3	31.63	0.000174	0.66	Reference Calibrator	1	ba1	18.92				Reference Unknown	4	b4	17.55				Reference Unknown	4	b4	17.21
Reference Unknown	3	ba3	18.94				Result Set 9	Target Unknown	15	hl3	26.39	0.00687	0.87	Result Set 15	Target Unknown	23	t3	25.24	0.00387	0.47	Result Set 3	Target Unknown	7	px3	26.93	0.000466	0.75
							Reference Unknown	3	ba3	18.94				Reference Unknown	3	b3	17.22				Reference Unknown	3	b3	17.16

## Sheet: Sheet4
Figure 4E							n=3pairs of lung tissues (WT=3; KO=3)
	Adrp							Fabp4								Adipoq								Cebpa								Cebpb								Ppargamma
	pair1	pair2	pair3					pair1	pair2	pair3						pair1	pair2	pair3						pair1	pair2	pair3						pair1	pair2	pair3						pair1	pair2	pair3
WT	1	1	1					1	1	1						1	1	1						1	1	1						1	1	1						1	1	1
KO	1.49	1.31	2.1					1.5	1.64	1.56						1.35	1.32	1.26						1.22	1.29	1.31						1.02	1.04	1.29						2.01	2.04	1.3
mean			1.63333							1.56667								1.31								1.27333								1.11667								1.78333
sd			0.414045							0.0702377								0.0458258								0.0472582								0.150444								0.418848
p value			0.0570183							0.000152123								0.000303459								0.000558127								0.250361								0.031695
						Adrp								Fabp4								Adipoq								Cebpa								cebpb								Ppargamma
Target Calibrator		21	ARDP-WT1	21.46	0.97	1		Target Calibrator		17	fa3	24.71	0.02	1		Target Calibrator		9	ad3	29.25	0.000748	1		Target Calibrator		11	cpa3	22.17	0.21	1		Target Calibrator		13	cpb1	20.65	0.45	1		Target Calibrator		9	pg1	25.37	0.00657	1
Reference Calibrator	1	act1-83	21.42					Reference Calibrator	1	ba3	18.87					Reference Calibrator	1	ba3	18.87					Reference Calibrator	3	ba13	19.93					Reference Calibrator	1	ba11	19.51					Reference Calibrator	1	b1	16.59
Result Set 8	Target Unknown	22	ARDP-KO1	21.05	1.42	1.49		Result Set 5	Target Unknown	18	fa4	23.46	0.03	1.5		Result Set 1	Target Unknown	10	ad4	28.14	0.00101	1.35		Result Set 2	Target Unknown	12	cpa4	21.96	0.28	1.31		Result Set 5	Target Unknown	14	cpb2	19.76	0.46	1.02		Result Set 1	Target Unknown	10	pg2	24.51	0.04	2.04
Reference Unknown	2	act1-82	21.55					Reference Unknown	2	ba4	18.2					Reference Unknown	2	ba4	18.2					Reference Unknown	4	ba14	20.12					Reference Unknown	2	ba12	18.64					Reference Unknown	2	b2	16.76
Target Calibrator		23	ARDP-WT2	22.29	0.55	1		Target Calibrator		21	fa9	28.72	0.31	1		Target Calibrator		13	ad9	33.82	0.00911	1		Target Calibrator		9	cpa1	21.67	0.19	1		Target Calibrator		15	cpb3	20.94	0.5	1		Target Calibrator		11	pg3	25.31	0.0031	1
Reference Calibrator	1	act1-83	21.42					Reference Calibrator	5	ba9	27.04					Reference Calibrator	5	ba9	27.04					Reference Calibrator	5	ba21	19.29					Reference Calibrator	3	ba13	19.93					Reference Calibrator	3	b3	16.59
Result Set 9	Target Unknown	24	ARDP-KO2	22.02	0.72	1.31		Result Set 7	Target Unknown	22	fa10	22.7	0.51	1.64		Result Set 3	Target Unknown	14	ad10	28.11	0.01	1.32		Result Set 3	Target Unknown	10	cpa2	20.85	0.23	1.22		Result Set 6	Target Unknown	16	cpb4	21.08	0.51	1.04		Result Set 2	Target Unknown	12	pg4	24.47	0.00353	2.01
Reference Unknown	2	act1-82	21.55					Reference Unknown	6	ba10	21.73					Reference Unknown	6	ba10	21.73					Reference Unknown	6	ba22	18.76					Reference Unknown	4	ba14	20.12					Reference Unknown	4	b4	16.76
Target Calibrator		23	ARDP-WT3	22.29	0.8	1		Target Calibrator		23	fa11	25.7	0.00784	1		Target Calibrator		15	ad11	27.86	0.00175	1		Target Calibrator		11	cpa3	22.17	0.23	1		Target Calibrator		13	cpb1	20.65	0.39	1		Target Calibrator		13	pg23	25.18	0.00264	1
Reference Calibrator	3	act2-83	21.96					Reference Calibrator	7	ba11	18.7					Reference Calibrator	7	ba11	18.7					Reference Calibrator	7	ba23	20.03					Reference Calibrator	5	ba21	19.29					Reference Calibrator	7	b23	16.62
Result Set 22	Target Unknown	24	ARDP-KO3	22.02	1.68	2.1		Result Set 8	Target Unknown	24	fa12	25.8	0.01	1.56		Result Set 4	Target Unknown	16	ad12	28.27	0.00221	1.26		Result Set 4	Target Unknown	12	cpa4	21.36	0.27	1.29		Result Set 7	Target Unknown	14	cpb2	19.76	0.5	1.29		Result Set 4	Target Unknown	14	pg24	25.64	0.00351	1.3
Reference Unknown	4	act2-82	22.77					Reference Unknown	8	ba12	19.44					Reference Unknown	8	ba12	19.44					Reference Unknown	8	ba24	20.07					Reference Unknown	6	ba22	18.76					Reference Unknown	8	b24	17.48

## Sheet: Sheet5
Figure 4G			E13.5 LUNG
	Zfp423											Wsip2
	pair1	pair2	pair3	pair4	pair5							pair1	pair2	pair3	pair4	pair5	pair6
	1ST	1ST	1ST	2ND	2ND							1ST	1ST	1ST	2ND	2ND	2ND
wt	1	1	1	1	1						wt	1	1	1	1	1	1
ko	1.46	1.1	1.21	1.46	1.29						ko	2.57	4.2	9.05	9.96	2.6	3.81
mean					1.304												5.365
sd					0.157575												3.28408
sem					0.0704699												1.34072
p value					0.0025671												0.00863649
						Zfp423												Wisp2
Target Calibrator		27	zf1	23.53	0.02	1						Target Calibrator		17	17wt-W1SP1	30.79	0.000284	1
Reference Calibrator	1	ba1	17.78									Reference Calibrator	1	17wt-B-acting	19.01
Result Set 18	Target Unknown	28	zf2	22.4	0.03	1.46						Result Set 5	Target Unknown	18	20ko-W1SP1	29.9	0.000731	2.57
Reference Unknown	2	ba2	17.2									Reference Unknown	2	20ko-B-acting	19.48
Target Calibrator		29	zf3	22.73	0.03	1						Target Calibrator		19	25wt-W1SP1	31.18	0.00036	1
Reference Calibrator	3	ba3	17.78									Reference Calibrator	3	25wt-B-acting	19.74
Result Set 2	Target Unknown	30	zf4	22.41	0.04	1.1						Result Set 6	Target Unknown	20	26-ko-W1SP1	29.46	0.00151	4.2
Reference Unknown	4	ba4	17.6									Reference Unknown	4	26-ko-B-acting	20.09
Target Calibrator		31	zf5	23.19	0.02	1						Target Calibrator		23	25wt-W1SP2	30.75	0.000539	1
Reference Calibrator	5	ba5	17.43									Reference Calibrator	7	25wt-B-acting	19.9
Result Set 17	Target Unknown	32	zf6	22.59	0.02	1.21						Result Set 8	Target Unknown	24	26-ko-W1SP2	27.78	0.00488	9.05
Reference Unknown	6	ba6	17.1									Reference Unknown	6	20ko-B-acting	19.46
Target Calibrator		25	zf1	23.19	0.0034	1						Target Calibrator		23	25wt-W1SP2	31.19	0.000539	1
Reference Calibrator	9	ga1	14.99									Reference Calibrator	1	25wt-BA	19.65
Result Set 38	Target Unknown	26	zf2	23.91	0.00438	1.46						Result Set 8	Target Unknown	24	26-ko-W1SP2	27.55	0.00488	9.96
Reference Unknown	10	ga2	15.16									Reference Unknown	2	20ko-BA	19.32
Target Calibrator		27	zf3	23.53	0.00444	1						Target Calibrator		25	17wt-W1SP1	30.91	0.000284	1
Reference Calibrator	11	ga3	15.72									Reference Calibrator	3	17wt-BA	19.12
Result Set 6	Target Unknown	28	zf4	22.6	0.00438	1.29						Result Set 5	Target Unknown	26	20ko-W1SP1	29.63	0.000731	2.6
Reference Unknown	12	ga4	15.16									Reference Unknown	4	20ko-BA	19.22
												Target Calibrator		27	25wt-W1SP1	31.01	0.00036	1
												Reference Calibrator	5	25wt-BA	19.01
												Result Set 6	Target Unknown	28	26-ko-W1SP1	29.25	0.00151	3.81
												Reference Unknown	6	26ko-BA	19.18
	The studies above were repeated at a leter time with entirely independent samples. Very similar results were observed. These are just as supporting data and not plotted					later time with independent samples. Nearly identicial results were observed. These are shown as supportive data below					Nearly identical trends were observed. Shown as additional supportive data onoy										ta only
	pair1	pair2	pair3	pair4								pair1	pair2	pair3	pair4
wt	1	1	1	1								1	1	1	1
ko	1.52	1.32	1.54	1.33								1.05	15.56	1.53	1.3
mean				1.4275											4.86
sd				0.118708											7.13603
p value				0.00036262											0.320877
Target Calibrator		17	161	24.24	0.04	1						Target Calibrator		9	17wt-wisp2	30.53	0.000515	1
Reference Calibrator	1	b1	19.59									Reference Calibrator	1	17wt-ba	19.61
Result Set 7	Target Unknown	18	162	24.08	0.06	1.52						Result Set 1	Target Unknown	10	20ko-wisp2	30.63	0.000539	1.05
Reference Unknown	2	b2	20.03									Reference Unknown	2	20ko-ba	19.78
Target Calibrator		19	163	23.62	0.05	1						Target Calibrator		9	E13-1&4-wisp2	30.11	0.000928	1
Reference Calibrator	3	b3	19.17									Reference Calibrator	1	E13-1&4-ba	20.04
Result Set 8	Target Unknown	20	164	23.67	0.06	1.32						Result Set 1	Target Unknown	10	E13-2&7-wisp2	27.85	0.01	15.56
Reference Unknown	4	b4	19.61									Reference Unknown	2	E13-2&7-ba	21.74
Target Calibrator		21	711	24.2	0.04	1						Target Calibrator		13	731	30.57	0.000495	1
Reference Calibrator	1	b1	19.59									Reference Calibrator	1	b1	19.59
Result Set 9	Target Unknown	22	712	24.02	0.06	1.54						Result Set 5	Target Unknown	14	732	30.32	0.000747	1.53
Reference Unknown	2	b2	20.03									Reference Unknown	2	b2	20.03
Target Calibrator		23	713	23.66	0.04	1						Target Calibrator		15	733	29.92	0.000582	1
Reference Calibrator	3	b3	19.17									Reference Calibrator	3	b3	19.17
Result Set 10	Target Unknown	24	714	23.69	0.06	1.33						Result Set 6	Target Unknown	16	734	29.99	0.000754	1.3
Reference Unknown	4	b4	19.61									Reference Unknown	4	b4	19.61

## Sheet: Sheet6
Figure 5F		SV40 transformed lung mesenchymal cells
Tb1 treat 2 days		αSMA
		1ST	1ST	2ND	2ND	3RD	3RD
alk5+/+-C		1	1	1	1	1	1
alk5+/+-tb1		1.5	1.27	1.21	1.28	1.54	1.51
alk5-/--C		0.77	0.85	0.82	0.72	0.81	0.77
alk5-/--tb1		0.82	0.78	0.7	0.68	0.7	0.69
		1ST	1ST	2ND	2ND	3RD	3RD									mean-1st	mean-2nd	mean-3rd	MEAN	sd	sem	p
alk5+/+-C		1	1	1	1	1	1									1	1	1	1
alk5+/+-tb1		1.5	1.27	1.21	1.28	1.54	1.51									1.385	1.245	1.525	1.385	0.14	0.080829	0.00888469
alk5-/--C		0.77	0.85	0.82	0.72	0.81	0.77			1	1	1	1	1	1	1	1	1	1
alk5-/--tb1		0.82	0.78	0.7	0.68	0.7	0.69			1.06494	0.917647	0.853659	0.944444	0.864198	0.896104	0.991291	0.899051	0.880151	0.923498	0.0594665	0.034333	0.0897858
Tb1 treat 2 days		Prrx1
		1ST	1ST	2ND	2ND
alk5+/+-C		1	1	1	1
alk5+/+-tb1		1.14	1.33	1.49	1.17
alk5-/--C		1.45	1.27	1.66	1.46
alk5-/--tb1		1.08	1.05	1.31	1.27
		1ST	1ST	2ND	2ND					mean-1st	mean-2nd	MEAN	sd	sem
alk5+/+-C		1	1	1	1					1	1	1
alk5+/+-tb1		1.14	1.33	1.49	1.17					1.235	1.33	1.2825	0.0671751	0.0475
alk5-/--C		1.45	1.27	1.66	1.46	1	1	1	1	1	1	1
alk5-/--tb1		1.08	1.05	1.31	1.27	0.744828	0.826772	0.789157	0.869863	0.7858	0.82951	0.807655	0.0309078	0.0218551
		Tnc
Tb1 treat 2 days		1ST	1ST	2ND	2ND
alk5+/+-C		1	1	1	1
alk5+/+-tb1		3.69	4.3	4.39	3.43
alk5-/--C		1.25	1.1	1.14	1.09
alk5-/--tb1		3.26	3.16	3.46	3.34
Tb1 treat 2 days		1ST	1ST	2ND	2ND					mean-1st	mean-2nd	MEAN	sd	sem
alk5+/+-C		1	1	1	1					1	1	1
alk5+/+-tb1		3.69	4.3	4.39	3.43					3.995	3.91	3.9525	0.0601041	0.0425
alk5-/--C		1.25	1.1	1.14	1.09	1	1	1	1	1	1	1
alk5-/--tb1		3.26	3.16	3.46	3.34	2.608	2.87273	3.03509	3.06422	2.74036	3.04965	2.89501	0.218701	0.154645
1ST						αSMA		1ST						Prrx1		1ST						Tnc
Target Calibrator		9	sm1	18.85	0.23	1		Target Calibrator		25	px1	20.22	0.1	1		Target Calibrator		21	tc1	20.54	0.08	1
Reference Calibrator	1	b11	16.71					Reference Calibrator	1	b11	16.94					Reference Calibrator	1	b11	16.94
Result Set 1	Target Unknown	10	sm2	20.89	0.34	1.5		Result Set 25	Target Unknown	26	px2	21.86	0.12	1.14		Result Set 19	Target Unknown	22	tc2	20.48	0.3	3.69
Reference Unknown	2	b12	19.33					Reference Unknown	2	b12	18.76					Reference Unknown	2	b12	18.76
Result Set 2	Target Unknown	11	sm3	20.42	0.22	0.77		Result Set 26	Target Unknown	27	px3	20.47	0.15	1.45		Result Set 20	Target Unknown	23	tc3	20.99	0.1	1.25
Reference Unknown	3	b13	17.91					Reference Unknown	3	b13	17.71					Reference Unknown	3	b13	17.71
Result Set 3	Target Unknown	12	sm4	20.44	0.23	0.82		Result Set 27	Target Unknown	28	px4	20.87	0.11	1.08		Result Set 21	Target Unknown	24	tc4	19.59	0.27	3.26
Reference Unknown	4	b14	18.01					Reference Unknown	4	b14	17.7					Reference Unknown	4	b14	17.7
Target Calibrator		13	sm1	18.26	0.34	1
Reference Calibrator	1	b11	16.71					Target Calibrator		25	px1	20.22	0.11	1		Target Calibrator		21	tc1	20.54	0.09	1
Result Set 7	Target Unknown	14	sm2	20.53	0.42	1.27		Reference Calibrator	5	b21	17.04					Reference Calibrator	5	b21	17.04
Reference Unknown	2	b12	19.33					Result Set 28	Target Unknown	26	px2	21.86	0.15	1.33		Result Set 22	Target Unknown	22	tc2	20.48	0.38	4.3
Result Set 8	Target Unknown	15	sm3	19.69	0.25	0.85		Reference Unknown	6	b22	19.09					Reference Unknown	6	b22	19.09
Reference Unknown	3	b13	17.91					Result Set 29	Target Unknown	27	px3	20.47	0.14	1.27		Result Set 23	Target Unknown	23	tc3	20.99	0.1	1.1
Result Set 9	Target Unknown	16	sm4	19.93	0.36	0.78		Reference Unknown	7	b23	17.64					Reference Unknown	7	b23	17.64
Reference Unknown	4	b14	18.01					Result Set 30	Target Unknown	28	px4	20.87	0.12	1.05		Result Set 24	Target Unknown	24	tc4	19.59	0.28	3.16
								Reference Unknown	8	b24	17.76					Reference Unknown	8	b24	17.76
2ND								2ND								2ND
Target Calibrator		9	sm1	18.84	0.27	1		Target Calibrator		21	px1	20.18	0.09	1		Target Calibrator		17	tn1	20.3	0.08	1
Reference Calibrator	1	b11	16.94					Reference Calibrator	1	b11	16.71					Reference Calibrator	1	b11	16.71
Result Set 1	Target Unknown	10	sm2	20.38	0.29	1.21		Result Set 19	Target Unknown	22	px2	22.23	0.13	1.49		Result Set 13	Target Unknown	18	tn2	20.79	0.37	4.39
Reference Unknown	2	b12	18.76					Reference Unknown	2	b12	19.33					Reference Unknown	2	b12	19.33
Result Set 2	Target Unknown	11	sm3	19.32	0.22	0.82		Result Set 20	Target Unknown	23	px3	20.65	0.15	1.66		Result Set 14	Target Unknown	19	tn3	21.19	0.1	1.14
Reference Unknown	3	b13	17.71					Reference Unknown	3	b13	17.91					Reference Unknown	3	b13	17.91
Result Set 3	Target Unknown	12	sm4	20.12	0.19	0.7		Result Set 21	Target Unknown	24	px4	21.08	0.12	1.31		Result Set 15	Target Unknown	20	tn4	19.8	0.29	3.46
Reference Unknown	4	b14	17.7					Reference Unknown	4	b14	18.01					Reference Unknown	4	b14	18.01
Target Calibrator		9	sm1	18.84	0.29	1
Reference Calibrator	5	b21	17.04					Target Calibrator		21	px1	20.18	0.1	1		Target Calibrator		17	tn1	20.3	0.1	1
Result Set 4	Target Unknown	10	sm2	20.53	0.37	1.28		Reference Calibrator	5	b21	16.91					Reference Calibrator	5	b21	16.91
Reference Unknown	6	b22	19.09					Result Set 22	Target Unknown	22	px2	22.23	0.12	1.17		Result Set 16	Target Unknown	18	tn2	20.79	0.33	3.43
Result Set 5	Target Unknown	11	sm3	19.9	0.21	0.72		Reference Unknown	6	b22	19.18					Reference Unknown	6	b22	19.18
Reference Unknown	7	b23	17.64					Result Set 23	Target Unknown	23	px3	20.65	0.15	1.46		Result Set 17	Target Unknown	19	tn3	21.19	0.1	1.09
Result Set 6	Target Unknown	12	sm4	20.12	0.19	0.68		Reference Unknown	7	b23	17.92					Reference Unknown	7	b23	17.92
Reference Unknown	8	b24	17.76					Result Set 24	Target Unknown	24	px4	21.08	0.13	1.27		Result Set 18	Target Unknown	20	tn4	19.8	0.32	3.34
3RD								Reference Unknown	8	b24	18.15					Reference Unknown	8	b24	18.15
Target Calibrator		13	sm1	18.42	0.36	1
Reference Calibrator	1	b11	16.94
Result Set 7	Target Unknown	14	sm2	20.86	0.4	1.54
Reference Unknown	2	b12	18.76
Result Set 8	Target Unknown	15	sm3	19.48	0.24	0.81
Reference Unknown	3	b13	17.71
Result Set 9	Target Unknown	16	sm4	19.7	0.35	0.7
Reference Unknown	4	b14	17.7
Target Calibrator		13	sm1	18.42	0.39	1
Reference Calibrator	5	b21	17.04
Result Set 10	Target Unknown	14	sm2	19.21	0.5	1.51
Reference Unknown	6	b22	19.09
Result Set 11	Target Unknown	15	sm3	19.67	0.23	0.77
Reference Unknown	7	b23	17.64
Result Set 12	Target Unknown	16	sm4	19.53	0.36	0.69
Reference Unknown	8	b24	17.76

## Sheet: Sheet7
Figure 5I		SV40 transformed lung mesenchymal cells-Adpogenesis exp.
Adrp		1ST	1ST	2ND	2ND	3RD	3RD	3RD	4TH	4TH
		Adrp	Adrp	adrp	Adrp	Adrp	Adrp	Adrp	Adrp	Adrp
Alk5+/+-0d		1	1.36	1	1	1	1	1	1	0.94
Alk5+/+-5d		1.38	2.17	2.59	2.49	0.85	1.06	1.42	1.32	1.23
Alk5-/--0d		1	1.06	2.12	2.13	1	1	1	1	1.24
Alk5-/--5d		2.58	4.31	4.86	5.25	3.35	6.02	9.16	4.68	7.61
																						mean	mean	mean	mean
Adrp		1ST	1ST	2ND	2ND	3RD	3RD	3RD	4TH	4TH		1ST	1ST	2ND	2ND	3RD	3RD	3RD	4TH	4TH		1ST	2ND	3RD	4TH	MEAN	sd	sem	p
		Adrp	Adrp	adrp	Adrp	Adrp	Adrp	Adrp	Adrp	Adrp		Adrp	Adrp	adrp	Adrp	Adrp	Adrp	Adrp	Adrp	Adrp
Alk5+/+-0d		1	1.36	1	1	1	1	1	1	0.94		1	1	1	1	1	1	1	1	1		1	1	1	1	1
Alk5+/+-5d		1.38	2.17	2.59	2.49	0.85	1.06	1.42	1.32	1.23		1.38	1.59559	2.59	2.49	0.85	1.06	1.42	1.32	1.30851		1.48779	2.54	0.955	1.31426	1.57426	0.680983	0.340492	0.14266
Alk5-/--0d		1	1.06	2.12	2.13	1	1	1	1	1.24		1	1	1	1	1	1	1	1	1		1	1	1	1	1
Alk5-/--5d		2.58	4.31	4.86	5.25	3.35	6.02	9.16	4.68	7.61		2.58	4.06604	2.29245	2.46479	3.35	6.02	9.16	4.68	6.1371		3.32302	2.37862	4.685	5.40855	3.9488	1.35768	0.678842	0.00485486
1ST					Adrp	Alk5+/+		2ND						Adrp
Target Calibrator		25	ad1	26.44	0.01	1	0d	Target Calibrator		29	ad1	21.87	0.02	1	Alk5+/+-c0d
Reference Calibrator	1	ba1	20.11					Reference Calibrator	1	b11	15.9
Result Set 13	Target Unknown	26	ad2	21.85	0.02	1.36	0d	Result Set 31	Target Unknown	30	ad2	21.2	0.03	2.12	Alk5-/--c0d
Reference Unknown	2	ba2	15.97					Reference Unknown	2	b12	16.32
Result Set 14	Target Unknown	27	ad3	21.86	0.02	1.38	5d	Result Set 32	Target Unknown	31	ad3	21.79	0.04	2.59	Alk5+/+-c5d
Reference Unknown	3	ba3	16					Reference Unknown	3	b13	17.19
Result Set 15	Target Unknown	28	ad4	22.21	0.03	2.17	5d	Result Set 33	Target Unknown	32	ad4	21.7	0.08	4.86	Alk5-/--c5d
Reference Unknown	4	ba4	17					Reference Unknown	4	b14	18.01
					Adrp	Alk5-/-							Adrp
Target Calibrator		29	ad5	25.34	0.03	1	0d	Target Calibrator		29	ad1	21.87	0.02	1	Alk5+/+-c0d
Reference Calibrator	13	ba5	20.12					Reference Calibrator	5	b21	15.81
Result Set 22	Target Unknown	30	ad6	21.84	0.03	1.06	0d	Result Set 34	Target Unknown	30	ad2	21.2	0.03	2.13	Alk5-/--c0d
Reference Unknown	14	ba6	16.7					Reference Unknown	6	b22	16.23
Result Set 23	Target Unknown	31	ad7	21.49	0.07	2.58	5d	Result Set 35	Target Unknown	31	ad3	21.79	0.04	2.49	Alk5+/+-c5d
Reference Unknown	15	ba7	17.63					Reference Unknown	7	b23	17.05
Result Set 24	Target Unknown	32	ad8	21.68	0.12	4.31	5d	Result Set 36	Target Unknown	32	ad4	21.7	0.08	5.25	Alk5-/--c5d
Reference Unknown	16	ba8	18.56					Reference Unknown	8	b24	18.04
3RD						Adrp	Alk5+/+	4TH						Adrp	Alk5+/+
Target Calibrator		25	ad1	26.7	0.02	1	0d	Target Calibrator		25	a1	24.04	0.02	1	0d
Reference Calibrator	1	ba1	21.12					Reference Calibrator	1	ga1	20.23
Result Set 15	Target Unknown	26	ad2	21.64	0.02	0.85	5d	Result Set 15	Target Unknown	26	a2	22.03	0.02	0.94	0d
Reference Unknown	2	ba2	15.83					Reference Unknown	2	ga2	18.12
Result Set 16	Target Unknown	27	ad3	21.54	0.02	1.06	5d	Result Set 16	Target Unknown	27	a3	20.19	0.02	1.32	5d
Reference Unknown	3	ba3	16.04					Reference Unknown	3	ga3	16.78
Result Set 17	Target Unknown	28	ad4	21.9	0.03	1.42	5d	Result Set 17	Target Unknown	28	a4	21.1	0.03	1.23	5d
Reference Unknown	4	ba4	16.82			Adrp	Alk5-/-	Reference Unknown	4	ga4	17.59
Target Calibrator		29	ad5	25.34	0.00619	1	0d						Adrp	Alk5-/-
Reference Calibrator	5	ba5	18.01					Result Set 18	Target Unknown	29	a5	25	0.02	1	0d
Result Set 16	Target Unknown	30	ad6	21.83	0.02	3.35	5d	Reference Unknown	5	ga5	18.71
Reference Unknown	6	ba6	16.24					Result Set 19	Target Unknown	30	a6	22.98	0.02	1.24	0d
Result Set 17	Target Unknown	31	ad7	21.41	0.04	6.02	5d	Reference Unknown	6	ga6	16.37
Reference Unknown	7	ba7	16.67					Result Set 20	Target Unknown	31	a7	21.06	0.04	7.6	5d
Result Set 18	Target Unknown	32	ad8	21.28	0.05	9.16	5d	Reference Unknown	7	ga7	17,7
Reference Unknown	8	ba8	17.145					Result Set 21	Target Unknown	32	a8	21.43	0.06	4.68	5d
								Reference Unknown	8	ga8	17.37
Cebpa		1ST	1ST	2ND	2ND	3RD	3RD	3RD	4TH	4TH
		Cebpa	cebpa	cebpa	cebpa	Cebpa	Cebpa	Cebpa	cebpa	cebpa
alk5+/+-0d		1	1	1	1	1	1	1	1	1.13
alk5+/+-5d		2.46	2.36	5.27	5.06	1.53	1.92	4.67	2.99	2.95
alk5-/--0d		1.26	1.27	3.77	3.78	1	1	1	1	1.17
alk5-/--5d		2.99	3.23	15.33	16.58	2.32	4.61	5.04	8.03	8.11
																						mean	mean	mean	mean
Cebpa		1ST	1ST	2ND	2ND	3RD	3RD	3RD	4TH	4TH		1ST	1ST	2ND	2ND	3RD	3RD	3RD	4TH	4TH		1ST	2ND	3RD	4TH	MEAN	sd	sem	p
		Cebpa	cebpa	cebpa	cebpa	Cebpa	Cebpa	Cebpa	cebpa	cebpa		Cebpa	cebpa	cebpa	cebpa	Cebpa	Cebpa	Cebpa	cebpa	cebpa		Cebpa	cebpa	cebpa	cebpa
alk5+/+-0d		1	1	1	1	1	1	1	1	1.13		1	1	1	1	1	1	1	1	1		1	1	1	1	1
alk5+/+-5d		2.46	2.36	5.27	5.06	1.53	1.92	4.67	2.99	2.95		2.46	2.36	5.27	5.06	1.53	1.92	4.67	2.99	2.61062		2.41	5.165	1.725	2.80031	3.02508	1.49425	0.747123	0.0350827
alk5-/--0d		1.26	1.27	3.77	3.78	1	1	1	1	1.17		1	1	1		1		1	1	1		1	1	1	1	1
alk5-/--5d		2.99	3.23	15.33	16.58	2.32	4.61	5.04	8.03	8.11		2.37302	2.54331	4.06631	4.38624	2.32	4.61	5.04	8.03	6.93162		2.45816	4.22628	3.465	7.48081	4.40756	2.17304	1.08652	0.0201646
1ST					Cebpa			2ND					Cebpa
Target Calibrator		25	ca21	24.92	0.00193	1	Alk5+/+-c0d	Target Calibrator		17	ca1	26.43	0.000678	1	Alk5+/+-c0d
Reference Calibrator	1	b11	15.9					Reference Calibrator	1	b11	15.9
Result Set 25	Target Unknown	26	ca22	25	0.00244	1.26	Alk5-/--c0d	Result Set 13	Target Unknown	18	ca2	24.93	0.00256	3.77	Alk5-/--c0d
Reference Unknown	2	b12	16.32					Reference Unknown	2	b12	16.32
Result Set 26	Target Unknown	27	ca23	24.91	0.00474	2.46	Alk5+/+-c5d	Result Set 14	Target Unknown	19	ca3	25.32	0.00357	5.27	Alk5+/+-c5d
Reference Unknown	3	b13	17.19					Reference Unknown	3	b13	17.19
Result Set 27	Target Unknown	28	ca24	25.45	0.00577	2.99	Alk5-/--c5d	Result Set 15	Target Unknown	20	ca4	24.6	0.01	15.33	Alk5-/--c5d
Reference Unknown	4	b14	18.01					Reference Unknown	4	b14	18.01
					Cebpa								Cebpa
Target Calibrator		25	ca21	24.92	0.00182	1	Alk5+/+-c0d	Target Calibrator		17	ca1	26.43	0.000639	1	Alk5+/+-c0d
Reference Calibrator	5	b21	15.81					Reference Calibrator	5	b21	15.81
Result Set 28	Target Unknown	26	ca22	25	0.0023	1.27	Alk5-/--c0d	Result Set 16	Target Unknown	18	ca2	24.93	0.00241	3.78	Alk5-/--c0d
Reference Unknown	6	b22	16.23					Reference Unknown	6	b22	16.23
Result Set 29	Target Unknown	27	ca23	24.91	0.00429	2.36	Alk5+/+-c5d	Result Set 17	Target Unknown	19	ca3	25.32	0.00324	5.06	Alk5+/+-c5d
Reference Unknown	7	b23	17.05					Reference Unknown	7	b23	17.05
Result Set 30	Target Unknown	28	ca24	25.45	0.00588	3.23	Alk5-/--c5d	Result Set 18	Target Unknown	20	ca4	24.6	0.01	16.58	Alk5-/--c5d
Reference Unknown	8	b24	18.04					Reference Unknown	8	b24	18.04
3RD					Cebpa	Alk5+/+		4TH					Cebpa	Alk5+/+
	Target Calibrator	17	ce1	30.03	0.00104	1	0d	Target Calibrator		17	ce1	27.39	0.00582	1	0d
Reference Calibrator	1	ba1	20.11					Reference Calibrator	9	ga1	20.23
Result Set 1	Target Unknown	18	ce2	25.26	0.00159	1.53	5d	Result Set 7	Target Unknown	18	ce2	25.1	0.00142	1.13	0d
Reference Unknown	2	ba2	15.97					Reference Unknown	10	ga2	18.12
Result Set 2	Target Unknown	19	ce3	24.97	0.00199	1.92	5d	Result Set 8	Target Unknown	19	ce3	22.36	0.00159	2.99	5d
Reference Unknown	3	ba3	16					Reference Unknown	11	ga3	16.78
Result Set 3	Target Unknown	20	ce4	24.69	0.00485	4.67	5d	Result Set 9	Target Unknown	20	ce	23.19	0.00204	2.95	5d
Reference Unknown	4	ba4	17					Reference Unknown	12	ga4	17.59
					Cebpa	Alk5-/-							Cebpa	Alk5-/-
Target Calibrator		21	ce5	28.24	0.000833	1	0d	Target Calibrator		21	ce5	27.23	0.00359	1	0d
Reference Calibrator	5	ba5	18.01					Reference Calibrator	13	ga5	18.71
Result Set 4	Target Unknown	22	ce6	25.27	0.00194	2.32	5d	Result Set 10	Target Unknown	22	ce6	24.66	0.00262	1.17	0d
Reference Unknown	6	ba6	16.26					Reference Unknown	14	ga6	16.37
Result Set 5	Target Unknown	23	ce7	24.83	0.00384	4.61	5d	Result Set 11	Target Unknown	23	ce7	23.22	0.0068	8.03	5d
Reference Unknown	7	ba7	16.81					Reference Unknown	15	ga7	17.7
Result Set 6	Target Unknown	24	ce8	25.23	0.0042	5.04	5d	Result Set 12	Target Unknown	24	ce8	22.87	0.00987	8.11	5d
Reference Unknown	8	ba8	17.33					Reference Unknown	16	ga8	17.37
Pparg		1ST	1ST	2ND	2ND	3RD	3RD	3RD	4TH	4TH
		Pparg	Pparg	Pparg	Pparg	pparg	pparg	Pparg	Pparg	Pparg
alk5+/+-0d		1	1	1	1	1	1	1	1	1.1
alk5+/+-5d		5.64	6.1	1.62	1.56	4.38	6.25	6.31	1.37	1.88
alk5-/--0d		2.14	2.14	1.86	1.86	1	1	1	1	1.18
alk5-/--5d		32.1	30.77	14.81	16.02	0.64	11.36	5.07	5.56	6.09
																						mean	mean	mean	mean
Pparg		1ST	1ST	2ND	2ND	3RD	3RD	3RD	4TH	4TH		1ST	1ST	2ND	2ND	3RD	3RD	3RD	4TH	4TH		1ST	2ND	3RD	4TH	MEAN	sd	sem	p
		Pparg	Pparg	Pparg	Pparg	pparg	pparg	Pparg	Pparg	Pparg		Pparg	Pparg	Pparg	Pparg	pparg	pparg	Pparg	Pparg	Pparg		Pparg	Pparg	Pparg	Pparg
alk5+/+-0d		1	1	1	1	1	1	1	1	1.1		1	1	1	1	1	1	1	1	1		1	1	1	1	1
alk5+/+-5d		5.64	6.1	1.62	1.56	4.38	6.25	6.31	1.37	1.88		5.64	6.1	1.62	1.56	4.38	6.25	6.31	1.37	1.70909		5.87	1.59	5.315	1.53955	3.57864	2.33651	1.16826	0.0694054
alk5-/--0d		2.14	2.14	1.86	1.86	1	1	1	1	1.18		1	1	1	1	1	1	1	1	1		1	1	1	1	1
alk5-/--5d		32.1	30.77	14.81	16.02	0.64	11.36	5.07	5.56	6.09		15	14.3785	7.96237	8.6129	0.64	11.36	5.07	5.56	5.16102		14.6893	8.28763	6	5.36051	8.58435	4.25949	2.12975	0.0119106
1ST						Pparg		2ND					Pparg
Calibrater	9	pg11	25.99	0.000919	1	alk5+/+-c0d		Target Calibrator		13	pg21	33.43	5.27e-06	1	Alk5+/+-c0d
1	b11	15.9						Reference Calibrator	1	b11	15.9
Target Unknown	10	pg12	25.31	0.00196	2.14	alk5-/--c0d		Result Set 7	Target Unknown	14	pg22	32.96	9.8e-06	1.86	Alk5-/--c0d
2	b12	16.32						Reference Unknown	2	b12	16.32
Target Unknown	12	p1g3	25.6	0.00518	5.64	alk5+/+-5d		Result Set 8	Target Unknown	15	pg23	34.02	8.57e-06	1.62	Alk5+/+-c5d
3	b13	17.19						Reference Unknown	3	b13	17.19
Target Unknown	11	pg14	22.28	0.03	32.01	alk5-/--5d		Result Set 9	Target Unknown	16	pg24	31.65	7.8e-05	14.81	Alk5-/--c5d
4	b14	18.01				Pparg		Reference Unknown	4	b14	18.01
	9	pg21	25.99	0.000866	1	alk5+/+-c0d							Pparg
5	b21	15.81						Target Calibrator		13	pg21	33.43	4.97e-06	1	Alk5+/+-c0d
Target Unknown	10	pg22	25.31	0.00185	2.14	alk5-/--c0d		Reference Calibrator	5	b21	15.81
6	b22	16.23						Result Set 10	Target Unknown	14	pg22	32.96	9.25e-06	1.86	Alk5-/--c0d
Target Unknown	12	pg23	25.6	0.00528	6.1	alk5+/+-5d		Reference Unknown	6	b22	16.23
7	b23	17.05						Result Set 11	Target Unknown	15	pg23	34.02	7.76e-06	1.56	Alk5+/+-c5d
Target Unknown	11	pg24	22.28	0.03	30.77	alk5-/--5d		Reference Unknown	7	b23	17.05
8	b24	18.04						Result Set 12	Target Unknown	16	pg24	31.65	7.95e-05	16.02	Alk5-/--c5d
								Reference Unknown	8	b24	18.04
3RD						Pparg	Alk5+/+	4TH					Pparg		Alk5+/+
Result Set 14	Target Unknown	25	pg1	34.22	7.58e-06	1	0d	Target Calibrator		13	pg1	35.93	0.00582	1	0d
Reference Unknown	1	BA1	17.21					Reference Calibrator	1	ba1	20.23
Result Set 13	Target Unknown	26	pg2	33.85	3.28e-05	4.38	5d	Result Set 10	Target Unknown	14	pg2	33.68	0.00142	1.1	0d
Reference Unknown	2	BA2	18.96					Reference Unknown	2	ba2	18.12
Target Calibrator		27	pg3	35.84	4.69e-05	6.25	5d	Result Set 11	Target Unknown	15	pg3	32.94	0.00159	1.37	5d
Reference Calibrator	3	BA3	21.46					Reference Unknown	3	ba3	16.78
Result Set 15	Target Unknown	28	pg4	32.48	4.76e-05	6.31	5d	Result Set 12	Target Unknown	16	pg4	32.38	0.00204	1.88	5d
Reference Unknown	4	BA4	18.12					Reference Unknown	4	ba4	17.59
						Pparg	Alk5-/-						Pparg		Alk5-/-
Target Calibrator		29	pg5	33.24	2.24e-05	1	0d	Target Calibrator		17	pg5	34.85	0.00359	1	0d
Reference Calibrator	5	BA5	17.79					Reference Calibrator	5	ba5	18.71
Result Set 16	Target Unknown	30	pg6	31.97	1.43e-05	0.64	5d	Result Set 10	Target Unknown	18	pg6	32.75	0.00262	1.18	0d
Reference Unknown	6	BA6	15.88					Reference Unknown	6	ba6	16.37
Result Set 17	Target Unknown	31	pg7	31.14	0.000255	11.36	5d	Result Set 11	Target Unknown	19	pg7	31.36	0.0068	5.56	5d
Reference Unknown	7	BA7	19.2					Reference Unknown	7	ba7	17.7
Result Set 18	Target Unknown	32	pg8	30.82	0.000114	5.07	5d	Result Set 12	Target Unknown	20	pg8	30.9	0.00987	6.09	5d
Reference Unknown	8	BA8	17.72					Reference Unknown	8	ba8	17.37

## Sheet: Sheet8
Figure 5J		SV40 transformed lung mesenchymal cells
Zfp423		1ST	1ST	1ST	1ST	2ND	3RD	3RD		4TH	4TH	4TH	5TH	5TH		6TH	6TH	6TH
Alk5+/+		1	0.8	2.72	2.67	1	1	0.47		1	0.42	0.91	1	0.57		1	0.4	0.87
Alk5-/-		5.25	6.87	2.97	5.67	12	13.9	4.06		15.7	5.3	11.9	4.96	10.1		15.1	5.1	11.4
																				1ST	2ND	3RD	4TH	5TH	6TH	MEAN	SD	SEM	p
Alk5+/+		1	1	1	1	1	1	1		1	1	1	1	1		1	1	1		1	1	1	1	1	1	1
Alk5-/-		5.25	8.5875	1.09191	2.1236	12	13.9	8.6383		15.7	12.619	13.0769	4.96	17.7193		15.1	12.75	13.1034		4.26325	12	11.2691	13.7987	11.3396	13.6511	11.0536	3.50472	1.4308	3.59841e-05
Wisp2		1ST	1ST		2ND	2ND	2ND	3RD	3RD	3RD	4TH	4TH	5TH	5TH
Alk5+/+		1	3.88		1	2.52	2.4	1	3.74	3.68	1	1.05	1	0.86
Alk5-/-		20.07	32.48		53.25	12.12	20.04	25.4	32.35	13.9	23.82	10.81	18.26	17.98
																				1ST	2ND	3RD	4TH	5TH		MEAN	SD	SEM	p
Alk5+/+		1	1		1	1	1	1	1	1	1	1	1	1						1	1	1	1	1		1
Alk5-/-		20.07	8.37113		53.25	4.80952	8.35	25.4	8.64973	3.77717	23.82	10.2952	18.26	20.907						14.2206	22.1365	12.609	17.0576	19.5835		17.1214	3.87279	1.73197	1.44585e-05
1ST								4TH								1ST								3RD
Target Calibrator		10	ZF2	34.28	0.00018	1	alk5+/+-1	Result Set 7	Target Unknown	11	ALK5+/+1-zfp	31.64	8.82e-05	1		Target Calibrator		18	W12	30.83	0.00197	1	alk5+/+	Target Calibrator		17	w11	31.27	0.00143	1	alk5+/+
Reference Calibrator	2	BA2	21.84					Reference Unknown	9	ALK5+/+1-b-actin	18.17					Reference Calibrator	2	BA2	21.84					Reference Calibrator	1	ba1	21.82
Result Set 1	Target Unknown	9	ZF1	29.77	0.000143	0.8	alk5+/+-2	Result Set 8	Target Unknown	15	ALK5+/+3-zfp	31.02	0.00019	0.42		Result Set 19	Target Unknown	19	W13	23.95	0.00766	3.88	alk5+/+	Result Set 8	Target Unknown	18	w12	24.53	0.00535	3.74	alk5+/+
Reference Unknown	1	BA1	17					Reference Unknown	13	ALK5+/+3-b-actin	18.66					Reference Unknown	3	BA3	16.92					Reference Unknown	2	ba2	16.98
Result Set 2	Target Unknown	11	ZF3	27.92	0.000489	2.72	alk5+/+-3	Result Set 9	Target Unknown	19	ALK5-/-CTL1-zfp	28.02	0.00329	0.91		Result Set 20	Target Unknown	20	W14	24.2	0.00801	4.06	alk5+/+	Result Set 13	Target Unknown	23	w17	21.67	0.00526	3.68	alk5+/+-new sort
Reference Unknown	3	BA3	16.92					Reference Unknown	17	ALK5-/-CTL1-b-actin	19.77					Reference Unknown	4	BA4	17.23					Reference Unknown	7	ba7	14.1
Result Set 3	Target Unknown	12	ZF4	28.26	0.00048	2.67	alk5+/+-4	Result Set 10	Target Unknown	23	ALK5-/-CTL3-zfp	27.66	0.00111	15.66		Result Set 23	Target Unknown	23	W17	21.73	0.04	20.07	alk5-/-	Result Set 11	Target Unknown	21	w15	22.48	0.04	25.4	alk5-/-
Reference Unknown	4	BA4	17.23					Reference Unknown	21	ALK5-/-CTL3-b-actin	17.85					Reference Unknown	7	BA7	17.07					Reference Unknown	5	ba5	17.69
Result Set 4	Target Unknown	13	ZF5	28.85	0.000944	5.25	alk5-/--1	Result Set 11	Target Unknown	27	ALK5-/-1-zfp	26.74	0.00249	5.3		Result Set 24	Target Unknown	24	W18	22.96	0.06	32.48	alk5-/-	Result Set 12	Target Unknown	22	w16	21.97	0.05	32.35	alk5-/-
Reference Unknown	5	BA5	18.8					Reference Unknown	25	ALK5-/-1-b-actin	18.09					Reference Unknown	8	BA8	19					Reference Unknown	6	ba6	17.54
Result Set 5	Target Unknown	14	ZF6	26.06	0.000156	6.87	alk5-/--2	Result Set 12	Target Unknown	31	ALK5-/-3-zfp	26.7	0.00785	11.86		2ND								Result Set 14	Target Unknown	24	w18	20.77	0.02	13.9	alk5-/--new sort
Reference Unknown	6	BA6	19.41					Reference Unknown	29	ALK5-/-3-b-actin	19.7					Target Calibrator		26	W22	30.08	0.00331	1	alk5+/+-1	Reference Unknown	8	ba8	15.12
Result Set 6	Target Unknown	15	ZF7	27.94	0.000535	2.97	alk5-/--3	5TH								Reference Calibrator	2	BA2	21.84					4TH
Reference Unknown	7	BA7	17.07					Target Calibrator		6	ALK5+/+CTL3-zfp	30.6	0.000266	1		Result Set 31	Target Unknown	27	W23	23.82	0.00834	2.52	alk5+/+-2	Target Calibrator		4	ALK5+/+CTL1-wisp2	27.45	0.00353	1	Alk5+/+
Result Set 7	Target Unknown	16	ZF8	28.94	0.00102	5.67	alk5-/--4	Reference Calibrator	5	ALK5+/+CTL3-b-actin	18.72					Reference Unknown	3	BA3	16.92					Reference Calibrator	1	ALK5+/+CTL1-b-actin	19.31
Reference Unknown	8	BA8	19					Result Set 19	Target Unknown	10	ALK5+/+1-zfp	30.86	0.000152	0.57		Result Set 32	Target Unknown	28	W24	24.21	0.00794	2.4	alk5+/+-3	Result Set 14	Target Unknown	16	ALK5+/+adip3-wisp2	26.74	0.0037	1.05	Alk5+/+
2ND								Reference Unknown	9	ALK5+/+1-b-actin	18.17					Reference Unknown	4	BA4	17.23					Reference Unknown	13	ALK5+/+adip3-b-actin	18.66
Result Set 6	Target Unknown	15	zf7	28.59	4.34e-05	1	alk5+/+	Result Set 20	Target Unknown	14	ALK5+/+3-zfp	30.92	0.000204	0.77		Result Set 33	Target Unknown	29	W25	21.3	0.18	53.25	alk5-/--1	Result Set 15	Target Unknown	20	ALK5-/-CTL1-wisp2	23.34	0.08	23.82	Alk5-/-
Reference Unknown	7	ba7	14.1					Reference Unknown	13	ALK5+/+3-b-actin	18.66					Reference Unknown	5	BA5	18.8					Reference Unknown	17	ALK5-/-CTL1-b-actin	19.77
Result Set 7	Target Unknown	16	zf8	26	0.000532	12	alk5-/-	Result Set 21	Target Unknown	18	ALK5-/-CTL1-zfp	27.56	0.00451	17		Result Set 35	Target Unknown	31	W27	21.71	0.04	12.12	alk5-/--2	Result Set 16	Target Unknown	24	ALK5-/-CTL3-wisp2	22.57	0.04	10.81	Alk5-/-
Reference Unknown	8	ba8	15.12					Reference Unknown	17	ALK5-/-CTL1-b-actin	19.77					Reference Unknown	7	BA7	17.07					Reference Unknown	21	ALK5-/-CTL3-b-actin	17.85
3RD								Result Set 22	Target Unknown	22	ALK5-/-CTL3-zfp	27.42	0.00132	4.96		Result Set 36	Target Unknown	32	W28	22.91	0.07	20.04	alk5-/--3	5TH
Result Set 1	Target Unknown	10	ALK5+/+CTRL1-zfp	30.86	0.000152	1	Alk5+/+	Reference Unknown	21	ALK5-/-CTL3-b-actin	17.85					Reference Unknown	8	BA8	19					Target Calibrator		8	ALK5+/+CTL3-wisp2	26.58	0.0043	1	Alk5+/+
Reference Unknown	9	ALK5+/+CTRL1-b-actin	18.17					Result Set 23	Target Unknown	26	ALK5-/-1-zfp	26.63	0.00269	10.14										Reference Calibrator	5	ALK5+/+CTL3-b-actin	18.72
Result Set 2	Target Unknown	14	ALK5+/+CTRL2-zfp	30.92	0.000204	0.47	Alk5+/+	6TH																Result Set 32	Target Unknown	16	ALK5+/+adip3-wisp2	26.74	0.0037	0.86	Alk5+/+
Reference Unknown	13	ALK5+/+CTRL2-b-actin	18.66					Target Calibrator		7	ALK5+/+CTL3-zfp	30.88	0.000218	1										Reference Unknown	13	ALK5+/+adip3-b-actin	18.66
Result Set 4	Target Unknown	22	ALK5-/-CTL3-zfp	27.42	0.00132	13.9	Alk5-/-	Reference Calibrator	5	ALK5+/+CTL3-b-actin	18.72													Result Set 33	Target Unknown	20	ALK5-/-CTL1-wisp2	23.44	0.08	18.26	Alk5-/-
Reference Unknown	21	ALK5-/-CTL3-b-actin	17.85					Result Set 25	Target Unknown	11	ALK5+/+1-zfp	31.64	8.82e-05	0.4										Reference Unknown	17	ALK5-/-CTL1-b-actin	19.77
Result Set 5	Target Unknown	26	ALK5-/-CTRL1-zfp	26.63	0.00269	4.06	Alk5-/-	Reference Unknown	9	ALK5+/+1-b-actin	18.17													Result Set 36	Target Unknown	32	ALK5-/-adip3-wisp2	23.46	0.07	17.21	Alk5-/-
Reference Unknown	25	ALK5-/-CTRL1-b-actin	18.09					Result Set 26	Target Unknown	15	ALK5+/+3-zfp	31.02	0.00019	0.87										Reference Unknown	29	ALK5-/-adip3-b-actin	19.7
Result Set 6	Target Unknown	30	ALK5-/-CTRL3-zfp	26.3	0.01	8.29	Alk5-/-	Reference Unknown	13	ALK5+/+3-b-actin	18.66
Reference Unknown	29	ALK5-/-CTRL3-b-actin	19.7					Result Set 27	Target Unknown	19	ALK5-/-CTL1-zfp	28.02	0.00329	15.08
								Reference Unknown	17	ALK5-/-CTL1-b-actin	19.77
								Result Set 28	Target Unknown	23	ALK5-/-CTL3-zfp	27.66	0.00111	5.1
								Reference Unknown	21	ALK5-/-CTL3-b-actin	17.85
								Result Set 29	Target Unknown	27	ALK5-/-1-zfp	26.74	0.00249	11.42
								Reference Unknown	25	ALK5-/-1-b-actin	18.09
								Result Set 30	Target Unknown	31	ALK5-/-3-zfp	27.26	0.00785	23.7
								Reference Unknown	29	ALK5-/-3-b-actin	19.7

## Sheet: Sheet9
Figure 5 L		SV40 tranformed lung mesenchymal cells
tb1 treat 2 days		1ST	1ST	2ND	2ND
ZFP423		A	B	C	D
alk5+/+-C		1	1	1	1
alk5+/+-tb1		0.28	0.31	0.35	0.29
alk5-/--C		2.05	1.67	1.18	1.91
alk5-/--tb1		1.98	2.53	2.3	2.4
							1ST	2ND	MEAN	sd	sem
alk5+/+-C		1	1	1	1		1	1	1
alk5+/+-tb1		0.28	0.31	0.35	0.29		0.295	0.32	0.3075	0.0176777	0.0125
alk5-/--C		1	1	1	1		1	1	1
alk5-/--tb1		0.965854	1.51497	1.94915	1.25654		1.24041	1.60285	1.42163	0.256281	0.181218
1ST						ZFP423	tb1 24H		2ND						ZFP423	tb1 24H
Target Calibrator		17	Z11	28.75	0.000492	1	WT-C		Target Calibrator		17	zf1	28.43	8.73e-05	1	WT-C
Reference Calibrator	1	B1	17.76						Reference Calibrator	1	ba11	17.94
Result Set 7	Target Unknown	18	Z12	30.62	0.000386	0.28	WT-TB1		Result Set 13	Target Unknown	18	zf2	30.07	5.13e-05	0.35	WT-TB1
Reference Unknown	2	B2	18.28						Reference Unknown	2	ba12	18.05
Result Set 8	Target Unknown	19	Z13	29.31	0.00106	2.05	GFP-C		Result Set 14	Target Unknown	19	zf3	28.83	0.000633	1.18	GFP-C
Reference Unknown	3	B3	19.42						Reference Unknown	3	ba13	18.58
Result Set 9	Target Unknown	20	Z14	28.62	0.000923	1.98	GFP-TB1		Result Set 15	Target Unknown	20	zf4	30.645	0.000525	2.3	GFP-TB1
Reference Unknown	4	B4	18.54						Reference Unknown	4	ba14	18.95
						ZFP423									ZFP423
Target Calibrator		25	Z21	27.56	0.00112	1	WT-C		Target Calibrator		17	zf1	28.89	9.04e-05	1	WT-C
Reference Calibrator	1	B1	17.76						Reference Calibrator	5	ba21	17.99
Result Set 13	Target Unknown	26	Z22	29.8	0.000341	0.31	WT-TB1		Result Set 16	Target Unknown	18	zf2	30.82	5.45e-05	0.29	WT-TB1
Reference Unknown	2	B2	18.28						Reference Unknown	6	ba22	18.14
Result Set 14	Target Unknown	27	Z23	28.48	0.00187	1.67	GFP-C		Result Set 17	Target Unknown	19	zf3	29.11	0.000466	1.91	GFP-C
Reference Unknown	3	B3	19.42						Reference Unknown	7	ba23	19.14
Result Set 15	Target Unknown	28	Z24	27.13	0.0026	2.53	GFP-TB1		Result Set 18	Target Unknown	20	zf4	27.68	0.000562	2.41	GFP-TB1
Reference Unknown	4	B4	18.54						Reference Unknown	8	ba24	18.05

## Sheet: Sheet10
Figure 6A		SV40 transformed lung mesenchymal cells
tb1 treat 2 days		Pdgfra								Pdgfrb
		1ST	1ST	2ND	2ND	2ND				1ST	2ND	3RD	mean	sd	p
Alk5+/+ -C		1	1	1	1	1				1	1	1	1
Alk5+/+ -Tb1		1.54	1.83	1.43	1.64	1.65				2.79	2.18	2.5	2.49	0.305123	0.00107063
Alk5-/- -C		1	1	1	1	1				1	1	1	1
Alk5-/- -Tb1		0.81	0.76	0.78	0.83	0.85				0.82	0.91	0.91	0.88	0.0519615	0.0161301
Alk5+/+	mean		1.685			1.57333
	MEAN		1.62917
	sd		0.0789603
Alk5-/-	mean		0.785			0.82
	MEAN		0.8025
	sd		0.0247487
1ST						Pdgfra			1ST						Pdgfrb
Target Calibrator		25	pa1	21.13	0.05	1			Target Calibrator		29	pb1	21.96	0.03	1	Alk5+/+ -C
Reference Calibrator	5	b21	16.91						Reference Calibrator	1	b11	16.71
Result Set 28	Target Unknown	26	pa2	22.78	0.08	1.54			Result Set 31	Target Unknown	30	pb2	23.1	0.07	2.79	Alk5+/+ -Tb1
Reference Unknown	6	b22	19.18						Reference Unknown	2	b12	19.33
Result Set 29	Target Unknown	27	pa3	20.97	0.12	2.26	1		Result Set 32	Target Unknown	31	pb3	21.45	0.09	3.27	Alk5-/- -C		1
Reference Unknown	7	b23	17.92						Reference Unknown	3	b13	17.91
Result Set 30	Target Unknown	28	pa4	21.5	0.1	1.83	0.81		Result Set 33	Target Unknown	32	pb4	21.82	0.07	2.69	Alk5-/- -Tb1		0.82263
Reference Unknown	8	b24	18.15						Reference Unknown	4	b14	18.01
									2ND
Target Calibrator		25	pa1	21.13	0.05	1			Target Calibrator		29	pb1	21.96	0.03	1	Alk5+/+ -C
Reference Calibrator	1	b11	16.71						Reference Calibrator	5	b21	16.91
Result Set 25	Target Unknown	26	pa2	22.88	0.09	1.83			Result Set 34	Target Unknown	30	pb2	23.1	0.07	2.18	Alk5+/+ -Tb1
Reference Unknown	2	b12	19.33						Reference Unknown	6	b22	19.18
Result Set 26	Target Unknown	27	pa3	20.97	0.12	2.57	1		Result Set 35	Target Unknown	31	pb3	21.45	0.09	2.87	Alk5-/- -C		1
Reference Unknown	3	b13	17.91						Reference Unknown	7	b23	17.92
Result Set 27	Target Unknown	28	pa4	21.47	0.09	1.94	0.754864		Result Set 36	Target Unknown	32	pb4	21.82	0.08	2.6	Alk5-/- -Tb1		0.905923
Reference Unknown	4	b14	18.01						Reference Unknown	8	b24	18.15
2ND									3RD
Target Calibrator		29	pra1	21.2	0.05	1			Target Calibrator		29	pb1	21.96	0.03	1	Alk5+/+ -C
Reference Calibrator	1	b11	16.94						Reference Unknown	4	b14	18.01
Result Set 31	Target Unknown	30	pra2	22.52	0.07	1.43			Result Set 40	Target Unknown	30	pb2	23.1	0.07	2.5	Alk5+/+ -Tb1
Reference Unknown	2	b12	18.76						Reference Unknown	6	b22	19.18
Result Set 32	Target Unknown	31	pra3	20.76	0.12	2.32	1		Result Set 41	Target Unknown	31	pb3	21.45	0.09	3.29	Alk5-/- -C		1
Reference Unknown	3	b13	17.71						Reference Unknown	7	b23	17.92
Result Set 33	Target Unknown	32	pra4	21.11	0.09	1.8	0.775862		Result Set 42	Target Unknown	32	pb4	21.82	0.08	2.98	Alk5-/- -Tb1		0.905775
Reference Unknown	4	b14	17.7						Reference Unknown	8	b24	18.15
Target Calibrator		25	pa1	21.13	0.05	1
Reference Calibrator	1	b11	16.71
Result Set 37	Target Unknown	26	pa2	22.88	0.08	1.64
Reference Unknown	6	b22	19.18
Result Set 38	Target Unknown	27	pa3	20.97	0.12	2.59	1
Reference Unknown	7	b23	17.92
Result Set 39	Target Unknown	28	pa4	21.47	0.1	2.15	0.830116
Reference Unknown	8	b24	18.15
Target Calibrator		29	pra1	21.2	0.06	1
Reference Calibrator	5	b21	17.04
Result Set 34	Target Unknown	30	pra2	22.52	0.09	1.65
Reference Unknown	6	b22	19.09
Result Set 35	Target Unknown	31	pra3	20.76	0.11	2.04	1
Reference Unknown	7	b23	17.64
Result Set 36	Target Unknown	32	pra4	21.11	0.1	1.74	0.852941

## Sheet: Sheet11
Figure 6B		SV40 transformed lung mesenchymal cells
Adiop. Exp.		Alk5+/+	Alk5+/+	Alk5+/+	Alk5+/+							Alk5-/-	Alk5-/-	Alk5-/-	Alk5-/-
Pdgfra		1ST	1ST	2ND	2ND							1ST	1ST	2ND	2ND
Day0		1	1	1	1							1	1	1	1
Day2		2.48	2.28	2.65	1.78							4.75	4.55	16.87	5.45
Day5		2.95	2.65	4.75	3.85							9.84	11.84	21.37	19.37
Day2	mean		2.38		2.215					Day2	mean		4.65		11.16
	MEAN		2.2975								MEAN		7.905
	sd		0.116673								sd		4.60327
	sem		0.0825								sem		3.255
Day5	mean		2.8		4.3					Day5	mean		10.84		20.37
	MEAN		3.55								MEAN		15.605
	sd		1.06066								sd		6.73873
	sem		0.75								sem		4.765
1ST						Pdgfra	Alk5+/+					1ST						Pdgfra	Alk5-/-
Target Calibrator		9	Pra1	27.59	0.01	1	0d					Target Calibrator		12	pra4	27.65	0.01	1	0d
Reference Calibrator	1	BA1	21.46									Reference Calibrator	4	BA4	21.12
Result Set 2	Target Unknown	10	Pra2	22.16	0.07	2.48	2d					Result Set 7	Target Unknown	13	pra5	20.58	0.03	4.75	2d
Reference Unknown	2	BA2	17.21									Reference Unknown	5	BA5	16.3
Result Set 9	Target Unknown	11	pra3	20.61	0.03	2.95	5d					Result Set 11	Target Unknown	14	pra6	19.04	0.04	9.84	5d
Reference Unknown	3	BA3	16.04									Reference Unknown	6	BA6	15.83
Target Calibrator		25	pra7	35.84	4.69e-05	1	0d					Target Calibrator		28	pra10	33.24	2.24e-05	1	0d
Reference Calibrator	1	BA7	21.46									Reference Calibrator	4	BA10	17.79
Result Set 15	Target Unknown	26	pra8	31.31	4.76e-05	2.28	2d					Result Set 9	Target Unknown	29	pra11	30.07	0.05	4.6	2d
Reference Unknown	2	BA8	18.12										5	BA11	16.82
Result Set 8	Target Unknown	27	pra9	27.83	0.03	2.65	5d					Result Set 17	Target Unknown	30	pra12	31.12	0.000255	11.84	5d
Reference Unknown	3	BA9	16.04									Reference Unknown	6	BA12	19.2
2ND												2ND
Target Calibrator		17	p1a	27.12	0.01	1	0d					Result Set 11	Target Unknown	28	pa5	25.59	0.00424	1	0d
Reference Calibrator	1	ba1	20.83									Reference Unknown	5	ba5	17.71
Result Set 8	Target Unknown	18	p2a	21.1	0.03	2.65	2d					Result Set 5	Target Unknown	29	Pa6	23.01	0.17	16.87	2d
Reference Unknown	2	ba2	16.22									Reference Unknown	6	ba6	19.2
Result Set 7	Target Unknown	19	p3a	20.15	0.03	4.75	5d					Result Set 6	Target Unknown	30	Pa8	21.18	0.25	21.37	5d
Reference Unknown	3	ba3	16.1									Reference Unknown	8	ba8	17.72
Result Set 11	Target Unknown	25	P1b	26.59	0.00424	1	0d					Target Calibrator		21	pa5	25.59	0.00424	1	0d
Reference Unknown	1	ba1	20.83									Reference Calibrator	5	ba5	17.71
Result Set 12	Target Unknown	26	p2b	21.15	0.02	1.78	2d					Result Set 10	Target Unknown	22	pa6	21.66	0.02	5.45	2d
Reference Unknown	2	ba2	16.22									Reference Unknown	6	ba6	16.24
Result Set 13	Target Unknown	27	p3b	19.92	0.04	3.85	5d					Result Set 12	Target Unknown	24	pa8	20.94	0.08	19.37	5d
Reference Unknown	3	ba3	16.1									Reference Unknown	8	ba8	17.33
Figure 6D
Alk5+/+ cells		Arid5b							Tiparp							Schip1
		1ST	2ND	mean	SD				1ST	2ND	mean	SD				1ST	2ND	mean	SD
	Control	1	1	1	0			Control	1	1	1	0			Control	1	1	1
	5µm	0.5	0.6	0.55	0.0707107			5µm	0.82	0.83	0.825	0.00707107			5µm	0.57	0.7	0.635	0.0919239
	10µm	0.39	0.41	0.4	0.0141421			10µm	0.69	0.83	0.76	0.0989949			10µm	0.48	0.11	0.295	0.26163
1ST						Arid5b		1ST						Tiparp		1ST						Schip1
Target Calibrator		15	WT2-C-Arid5b	20.85	0.12	1		Target Calibrator		14	WT2-C-Tiparp	22.1	0.1	1		Target Calibrator		16	WT2-C-Schip	31.83	3.03e-05	1
Reference Calibrator	13	WT2-C-b-actin	20.8					Reference Calibrator	13	WT2-C-b-actin	20.8					Reference Calibrator	13	WT2-C-b-actin	20.8
Result Set 7	Target Unknown	19	WT2-5um-Arid5b	22.23	0.45	0.5		Result Set 3	Target Unknown	18	WT2-5um-Tiparp	22.775	0.24	0.82		Result Set 11	Target Unknown	20	WT2-5um-Schip	32.99	0.000827	0.57
Reference Unknown	17	WT2-5um-b-actin	21.21					Reference Unknown	17	WT2-5um-b-actin	21.21					Reference Unknown	17	WT2-5um-b-actin	21.21
Result Set 8	Target Unknown	23	WT2-10um-Arid5b	22.86	0.3	0.39		Result Set 4	Target Unknown	22	WT2-10um-Tiparp	23.29	0.14	0.69		Result Set 12	Target Unknown	24	WT2-10um-Schip	33.54	0.000167	0.48
Reference Unknown	21	WT2-10um-b-actin	21.47					Reference Unknown	21	WT2-10um-b-actin	21.47					Reference Unknown	21	WT2-10um-b-actin	21.47
2ND						Arid5b		2ND						Tiparp		2ND						Schip1
Target Calibrator		3	WT1-C-Arid5b	22.62	0.66	1		Target Calibrator		2	WT1-C-Tiparp	23.23	0.43	1		Target Calibrator		4	WT1-C-Schip	34.26	0.000206	1
Reference Calibrator	1	WT1-C-b-actin	22.02					Reference Calibrator	1	WT1-C-b-actin	22.02					Reference Calibrator	1	WT1-C-b-actin	22.02
Result Set 5	Target Unknown	7	WT1-5um-Arid5b	22.45	0.4	0.6		Result Set 1	Target Unknown	6	WT1-5um-Tiparp	22.59	0.36	0.83		Result Set 10	Target Unknown	8	WT1-5um-Schip	36.49	0.000144	0.7
Reference Unknown	5	WT1-5um-b-actin	21.12					Reference Unknown	5	WT1-5um-b-actin	21.12					Reference Unknown	5	WT1-5um-b-actin	21.12
Result Set 6	Target Unknown	11	WT1-10um-Arid5b	22.42	0.27	0.41		Result Set 2	Target Unknown	10	WT1-10um-Tiparp	22.02	0.36	0.83		Result Set 9	Target Unknown	12	WT1-10um-Schip	33.3	2.36e-05	0.11
Reference Unknown	9	WT1-10um-b-actin	20.54					Reference Unknown	9	WT1-10um-b-actin	20.54					Reference Unknown	9	WT1-10um-b-actin	20.54

[truncated: 6 more sheets: Sheet12, Sheet13, Sheet14, Sheet15, Sheet16 (2), Sheet17]
